# Supplementary material for: Constitutive proteins of lumpy skin disease virion assessed by next-generation proteomics
Source: J Virol. 2023 Sep 22;97(10):e00723-23. doi: 10.1128/jvi.00723-23 (PMC10617387; doi:10.1128/jvi.00723-23)
Supplement: Table S2 — Poxvirus proteomes. [file jvi.00723-23-s0002.xlsx]

## Sheet: 11-05-2023
Locus tag (vaccinia)	Gene name (WR)	Description/ Annotation status (UNIPROT and (Chou, 2012 suppl.)	Chung et al, 2006 (Vaccinia virus)	Gershon, 2006 (Vaccinia virus)	Yoder et al, 2006 (Vaccinia virus)	Resch et al, 2007 (Vaccinia virus)	Manes, 2008 (Vaccinia virus)	Matson, 2014 (Vaccinia virus)	Doellinger , 2015 (Vaccinia virus)	Ngo, 2016 (Vaccinia virus)	Zachertowska et al. 2006 (Myxoma Virus)	Manes, 2008 (Monkeypox Virus)	Doellinger , 2015 (Cowpox Virus)	Schlosser-perrin et al. 2023 (Lumpy Skin Disease Virus)	Consensus/comments
No ORF	No ORF												B22R		Doellinger-C
No ORF	No ORF												C4L		Doellinger-C
No ORF	No ORF												D3L, I3R		Doellinger-C
No ORF	No ORF												D4L, I2R		Doellinger-C
No ORF	No ORF												D7L		Doellinger-C
No ORF	No ORF												K1R		Doellinger-C
No ORF	No ORF												K3R		Doellinger-C
No ORF	No ORF												C1L		Doellinger-C
No ORF	No ORF												C2L		Doellinger-C
No ORF	No ORF												C3L		Doellinger-C
No ORF	No ORF												D8L		Doellinger-C
No ORF	No ORF											MPXV-ZRE_4			Manes-M
No ORF	No ORF													LSDV143	Schlosser-perrin
No ORF	No ORF													LSDV134	Schlosser-perrin
No ORF	No ORF													LSDV132	Schlosser-perrin
No ORF	No ORF													LSDV129	Schlosser-perrin
No ORF	No ORF													LSDV017	Schlosser-perrin
No ORF	No ORF													LSDV015	Schlosser-perrin
No ORF	No ORF													LSDV011	Schlosser-perrin
No ORF	No ORF													LSDV004	Schlosser-perrin
No ORF	No ORF													LSDV002	Schlosser-perrin
VACWR001, VACWR218	C23L, B29R	Secreted chemokine binding protein. Host CC (beta) chemokine (eg. RANTES) specificity; host defense modulator.Inactive in WR due to lack of secretion signal										MPXV-ZRE_1	D1L, I5R		Doellinger-V, Ngo, Doellinger-C, Gershon, Manes-M, Matson
VACWR002, VACWR217	tCrmB	Similar to variola CrmB protein. Truncated in WR due to premature stop codon.										MPXV-ZRE_2	D12L		Doellinger-V, Doellinger-C, Manes-M
VACWR003, VACWR216	Unchar prot VACWR003	Predicted protein													Doellinger-V
VACWR004, VACWR215	C22L,B28R	Similar to variola CrmB protein. Truncated in WR and Copenhagen due to premature stop codon.										MPXV-ZRE_2	D2L, I4R		Doellinger-V, Ngo, Doellinger-C, Gershon, Resch, Manes-V, Manes-M, Matson
VACWR005, VACWR214	Unchar prot VACWR005	Uncharacterized protein, Inferred from homology										MPXV-ZRE_3			Doellinger-V, Manes-M
VACWR006, VACWR213	Unchar prot VACWR006	Uncharacterized protein, Inferred from homology										MPXV-ZRE_3			Doellinger-V, Manes-M
VACWR007, VACWR212	C20L, B26R (WR)	Uncharacterized protein C20L										MPXV-ZRE_3			Doellinger-V, Manes-M
VACWR008, VACWR211	C19L, B25R	Truncated ankyrin repeat protein/ gene fragment, ankyrin-like (inferred existence from homol)													Doellinger-V
VACWR009, VACWR210	C11R	Growth factor (Secreted epidermal growth factor-like) (Vaccinia growth factor, VGF)													Doellinger-V
VACWR010, VACWR209	C10L	Protein C10, (inferred protein)											C6L	LSDV007	Doellinger-V, Ngo, Doellinger-C, Gershon,Schlosser-perrin, Matson
VACWR011, VACWR208	p28	Truncated version of the E3 ubiquitin ligase p28 protein present in variola virus. Lacks the C-terminal region containing the RING-type zinc-finger.													Doellinger-V, Ngo, Manes-V
VACWR012, VACWR207	p28b	Encodes the C-terminal region of the E3 ubiquitin ligase p28 protein present in variola virus.													Doellinger-V, Ngo
VACWR013	vIL-18BP	Soluble IL18-binding protein that may modulate the host antiviral response										MPXV-ZRE_10	C8L		Doellinger-V, Ngo, Doellinger-C, Manes-V, Manes-M
VACWR014	Ank-rpt prot 14	Contains 2 ANK repeats, may be involved in virus-host protein interaction through the ankyrin repeats										MPXV-ZRE_10	C9L		Doellinger-V, Doellinger-C, Manes-M,
VACWR015	Unchar prot 15	Predicted protein										MPXV-ZRE_10			Doellinger-V, Manes-M
VACWR016	Unchar prot 16	Predicted protein										MPXV-ZRE_10			Doellinger-V, Manes-M
VACWR017	Unchar prot 17	Predicted protein										MPXV-ZRE_11			Doellinger-V, Manes-M
VACWR018	Unchar prot 18	Predicted protein,										MPXV-ZRE_12			Doellinger-V, Ngo, Manes-M
VACWR019	C9L	Ankyrin repeat protein C9L, predicted,											C11L		Doellinger-V, Ngo, Doellinger-C
VACWR020	C8L	Protein C8, Inferred from homology											C12L		Doellinger-V, Ngo, Doellinger-C
VACWR021	C7L	Interferon antagonist C7, Host range protein 2											C13L		Doellinger-V, Ngo, Doellinger-C
VACWR022	C6L	Protein C6, Inferred from homology										MPXV-ZRE_14	C14L		Doellinger-V, Ngo, Doellinger-C, Chung, Manes-M
VACWR023	C5L	Protein C5, Inferred from homology,										MPXV-ZRE_15	C15L		Doellinger-V, Ngo, Doellinger-C, Manes-M
VACWR024	C4L	Protein C4, Inferred from homology										MPXV-ZRE_16			Doellinger-V, Ngo, Manes-M
VACWR025	C3L	Complement control protein (28 kDa protein) (Secretory protein 35) (Protein C3) (VCP)										MPXV-ZRE_17	C17L		Doellinger-V, Ngo, Doellinger-C, Gershon, Manes-M, Matson
VACWR026	C2L	Kelch repeat protein C2											C18L		Doellinger-V, Ngo, Doellinger-C
VACWR027	C1L	Protein C1, Inferred from homology,											C19L		Doellinger-V, Ngo, Doellinger-C, Chung
VACWR028	N1L	Protein N1, Inferred from homology, ,										MPXV-ZRE_23	Q1L	LSDV142	Doellinger-V, Ngo, Doellinger-C, Gershon, Resch, Manes-V, Manes-M, Schlosser-perrin, Matson
VACWR029	N2L	Protein N2, Bcl-2-like, Might have a role in the suppression of host immune response											D6L		Doellinger-V, Ngo, Doellinger-C
VACWR030	M1L	Ankyrin repeat protein M1, may be responsible for resistance to alpha-amanitin										MPXV-ZRE_25	P1L		Doellinger-V, Ngo, Doellinger-C, Gershon, Resch, Manes-V, Manes-M, Matson
VACWR031	M2L	Protein M2, Inferred from homology											P2L		Doellinger-V, Ngo, Doellinger-C
VACWR032	K1L	Interferon antagonist K1L, Host range protein 1 (32.5 kDa protein)											M1L		Doellinger-V, Ngo, Doellinger-C
VACWR033	K2L	Protein K2, Serine proteinase inhibitor 3										MPXV-ZRE_28	M2L		Doellinger-V, Ngo, Doellinger-C, Manes-V, Manes-M
VACWR034	K3L	Protein K3 (Protein K2) Viral mimic of eIF-2-alpha that acts as a pseudosubstrate for EIF2AK2/PKR kinase. Inhibits therefore eIF-2-alpha phosphorylation by host EIF2AK2/PKR kinase and prevents protein synthesis shutoff													Doellinger-V, Ngo,
VACWR035	K4L	Phospholipase-D-like protein K4 (Protein K3), DNA nicking enzyme that cleaves extruded cruciform DNA at its apex, Probably nicks viral hairpin										MPXV-ZRE_30	M4L	LSDV146	Doellinger-V, Ngo, Doellinger-C, Chung, Gershon, Yoder, Resch, Manes-V, Manes-M, Schlosser-perrin, Matson
VACWR036	Unchar prot 36	Uncharacterized protein 36, Predicted													Doellinger-V
VACWR037	K5L	Protein K5, Inferred from homology													Doellinger-V
VACWR038	K6L	Protein K6, Inferred from homology													Doellinger-V
VACWR039	K7R	Protein K7, Bcl-2-like protein which, through its interaction with the DEAD box RNA helicase DDX3X/DDX3, prevents TBK1/IKKepsilon-mediated IRF3 activation. Contributes to virulence by binding to the host TRAF6 and IRAK2 and preventing host NF-kappa-B activation.											M6R		Doellinger-V, Ngo, Doellinger-C, Manes-V
VACWR040	F1L	Protein F1, Protein with a BCL2-like fold which is essential for survival of infected cells. Interacts with host pro-apoptotic protein BCL2L11											G1L		Doellinger-V, Ngo, Doellinger-C
VACWR041	F2L	Deoxyuridine 5'-triphosphate nucleotidohydrolase (dUTPase) (EC 3.6.1.23) (dUTP pyrophosphatase). Evidence at transcript level,											G2L	LSDV018	Doellinger-V, Ngo, Doellinger-C, Gershon, Schlosser-perrin, Matson
VACWR042	F3L	Kelch repeat protein F3										MPXV-ZRE_35	G3L		Doellinger-V, Ngo, Doellinger-C, Manes-V, Manes-M
VACWR043	F4L	Ribonucleoside-diphosphate reductase small subunit (EC 1.17.4.1)											G4L		Doellinger-V, Ngo, Doellinger-C, Resch, Manes-V
VACWR044	F5L	36 kDa major membrane protein										MPXV-ZRE_37	G5L		Doellinger-V, Ngo, Doellinger-C, Manes-M
VACWR045	F6L	Protein F6, Inferred from homology													Doellinger-V
VACWR046	F7L	Protein F7, Inferred from homology										MPXV-ZRE_39	G7L		Doellinger-V, Ngo, Doellinger-C, Manes-V, Manes-M
VACWR047	F8L	Protein F8, Inferred from homology,										MPXV-ZRE_40	G8L		Doellinger-V, Ngo, Doellinger-C, Chung, Gershon, Yoder, Resch, Manes-V, Manes-M, Matson
VACWR048	F9L	Protein F9, Interacts with G4 involving formation of a transient disulfide-bonded intermediate, allowing disulfide bond transfer										MPXV-ZRE_41	G9L	LSDV024	Consensus except Zachertowska
VACWR049	F10L	Serine/threonine-protein kinase 2 (EC 2.7.11.1) (Vaccinia protein kinase 2)										MPXV-ZRE_42	G10L	LSDV025	Consensus except Zachertowska
VACWR050	F11L	Stimulates increases in peripheral microtubule dynamics and may increase the motility of the infected cells, contributing to cell-to-cell spread of the virus. Seems to inhibit the signaling via the GTPase RHOA and DIAPH1/mDia.											G11L		Doellinger-V, Ngo, Doellinger-C
VACWR051	F12L	Protein F12, Late protein that plays a role in intracellular enveloped virus (IEV) transport to the cell surface on microtubule										MPXV-ZRE_44	G12L	LSDV027	Doellinger-V, Ngo, Doellinger-C, Manes-V, Manes-M, Schlosser-perrin
VACWR052	F13L	Major envelope protein (p37K). Palmitoylated, inner side of the enveloped virion (EV) membrane. Contains one late-budding domain (L domain, which are essential for viral particle budding). Recruit proteins of the host ESCRT machinery. Contains a YPPL motif, which might interact with PDCD6IP/AIP1.										MPXV-ZRE_45	G13L	LSDV028	Doellinger-V, Ngo, Doellinger-C, Gershon, Yoder, Resch, Manes-V, Manes-M, Schlosser-perrin, Matson
VACWR053	F14L	Protein F14, Inferred from homology													Doellinger-V
VACWR053.5	F14.5L	Calcium independent cell adhesion and virulence (NCBI YP_910497.1)													Ngo
VACWR054	F15L	Protein F15, Inferred from homology											G15L		Doellinger-V, Ngo, Doellinger-C
VACWR055	F16L	Protein F16, Inferred from homology											G16L		Doellinger-V, Ngo, Doellinger-C
VACWR056	F17R	11 kDa phosphoprotein									M026R	MPXV-ZRE_49	G17R	LSDV031	Consensus
VACWR057	E1L	Poly(A) polymerase catalytic subunit (EC 2.7.7.19) (Poly(A) polymerase large subunit) (PAP-L) (VP55)										MPXV-ZRE_50	F1L	LSDV032	Consensus except Zachertowska
VACWR058	E2L	Morphogenesis										MPXV-ZRE_51	F2L	LSDV033	Doellinger-V, Ngo, Doellinger-C, Manes-V, Manes-M, Schlosser-perrin
VACWR059	E3L	Protein E3 (p25). C-terminus binds, sequesters/masks dsRNA synthesized during infection. N-terminus is for phosphorylation regulation of EIF2S1. Blocks the phosphorylation and subsequent activation of IRF3 and IRF7 kinases, that are required for interferon-alpha (IFN-alpha) gene expression. Also inhibits NF-kappa-B activation and the ubiquitin-like protein G1P2/ISG15, which is an early antiviral …										MPXV-ZRE_52	F3L	LSDV034	Doellinger-V, Ngo, Doellinger-C, Gershon, Yoder, Resch, Manes-V, Manes-M, Schlosser-perrin, Matson
VACWR060	E4L	DNA-directed RNA polymerase 30 kDa polypeptide (EC 2.7.7.6)										MPXV-ZRE_53	F4L		Doellinger-V, Ngo, Doellinger-C, Chung, Gershon, Yoder, Resch, Manes-V, Manes-M, Matson
VACWR061	E5R	Protein E5. Major early protein present in virus factories.											F5R		Doellinger-V, Ngo, Doellinger-C, Gershon, Matson
VACWR062	E6R	Protein E6, Late protein which may play a role in the virion morphogenesis and have therefore an indirect role on viral transcription ability										MPXV-ZRE_54	F6R	LSDV037	Doellinger-V, Ngo, Doellinger-C, Chung, Gershon, Yoder, Resch, Manes-V, Manes-M, Schlosser-perrin
VACWR063	E7R	Protein E7. Myristoylated.											F7R		Doellinger-V, Ngo, Doellinger-C, Manes-V
VACWR064	E8R	Protein E8. Early protein packaged in virion cores. May play role in biogenesis of viral factories by recruiting and wrapping DNA replication sites in ER-derived membranes. Later in infection, phosphorylation of E8R by VPK2 may decrease E8R DNA-binding, trigger ER membranes disassembly. Binds DNA in vitro.										MPXV-ZRE_56	F8R	LSDV038	Consensus except Zachertowska
VACWR065	E9L	DNA polymerase [Includes: 3'-5' exodeoxyribonuclease (3'-5' exonuclease)]										MPXV-ZRE_57	F9L	LSDV039	Doellinger-V, Ngo, Doellinger-C, Gershon, Resch, Manes-V, Manes-M, Schlosser-perrin, Matson
VACWR066	E10R	Probable FAD-linked sulfhydryl oxidase E10 (EC 1.8.3.2) that catalyzes disulfide bond formation. Complete pathway = E10, A2.5 and G4.											F10R	LSDV040	Doellinger-V, Ngo, Doellinger-C, Chung, Gershon, Yoder, Resch, Manes-V, Schlosser-perrin, Matson
VACWR067	E11L	Core protein E11. Evidence at transcript level,										MPXV-ZRE_59	F11L	LSDV041	Consensus except Zachertowska
VACWR068	O1L	Protein O1, Inferred from homology. Potential membrane protein.											R1L	LSDV042	Doellinger-V, Ngo, Doellinger-C, Schlosser-perrin
VACWR069	O2L	Glutaredoxin-1										MPXV-ZRE_61	R2L		Doellinger-V, Ngo, Doellinger-C, Chung, Gershon, Yoder, Resch, Manes-V, Manes-M, Matson
VACWR069.5	O3L	Protein O3. Late protein that associates with EFC, needed for fusion/entry, localizes in factories.													Not found ( unanimously)
VACWR070	I1L	Late, telomere-binding protein I1, required for IMV production.										MPXV-ZRE_62	L1L	LSDV043	Consensus except Zachertowska
VACWR071	I2L	Protein I2. Late protein, probably plays role in virus entry.												LSDV044	Doellinger-V, Ngo, Doellinger-C, Chung, Schlosser-perrin
VACWR072	I3L	Protein I3. ssDNA-binding phosphoprotein, stimulates RR. Forms nucleosome-like structures or branched filaments. Localizes in factories.										MPXV-ZRE_64	L3L	LSDV045	Consensus except Zachertowska
VACWR073	I4L	Ribonucleoside-diphosphate reductase large subunit											L4L		Doellinger-V, Ngo, Doellinger-C, Manes-V
VACWR074	I5L	Protein I5. Protein VP13K, probable membrane protein.											L5L		Doellinger-V, Ngo, Doellinger-C, Chung, Gershon, Yoder, Matson
VACWR075	I6L	Protein I6. Binds virus telomeric hairpin, may direct genome encapsidation.											L6L	LSDV047	Doellinger-V, Ngo, Doellinger-C, Gershon, Resch, Manes-V, Schlosser-perrin, Matson
VACWR076	I7L	Protein I7. Late protein responsible for processing virion core, membrane proteins in IV -> MV transformation, AG-X substrates.									M043L	MPXV-ZRE_68	L7L	LSDV048	Consensus
VACWR077	I8R	Nucleoside triphosphatase/triphosphate phosphohydrolase II (NTPase II/NPH II/RNA helicase I8)										MPXV-ZRE_69	L8R	LSDV049	Consensus except Zachertowska
VACWR078	G1L	Metalloendopeptidase G1 (EC 3.4.24.-). Probably involved in maturation of some virus proteins at AG-X, but not major core proteins.										MPXV-ZRE_70	H1L	LSDV050	Consensus except Zachertowska
VACWR079	G3L	Envelope protein, part of EFC.										MPXV-ZRE_71	H2L	LSDV052	Doellinger-V, Ngo, Doellinger-C, Chung, Gershon, Yoder, Manes-V, Manes-M, Schlosser-perrin, Matson
VACWR080	G2R	Isatin-beta-thiosemicarbazone-dependent protein, involved in intermediate, late gene transcription elongation. Interacts with H5, A18.											H3R		Doellinger-V, Ngo, Doellinger-C, Gershon, Manes-V, Matson
VACWR081	G4L	Glutaredoxin-2, required for virion morphogenesis and virus replication.										MPXV-ZRE_73	H4L	LSDV053	Consensus except Zachertowska
VACWR082	G5R	Putative FEN1-like nuclease, seems required for ds-break repair, homologous recombination and production of full length genomes											H5R		Doellinger-V, Ngo, Doellinger-C
VACWR083	G5.5R	DNA-directed RNA polymerase 7 kDa subunit (EC 2.7.7.6)										MPXV-ZRE_75	H6R	LSDV055	Doellinger-V, Ngo, Doellinger-C, Chung, Gershon, Resch, Manes-V, Manes-M, Schlosser-perrin, Matson
VACWR084	G6R	Uncharacterized protein, Inferred from homology											H7R	LSDV056	Doellinger-V, Ngo, Doellinger-C, Schlosser-perrin
VACWR085	G7L	Assembly protein G7, part of complex required for early virion morphogeneisis (A30, G7, VPK2, A15, D2, D3, J1)										MPXV-ZRE_77	H8L	LSDV057	Consensus except Zachertowska
VACWR086	G8R	Late transcription factor VLTF-1 (Trans-activator protein GK1)										MPXV-ZRE_78	H9R	LSDV058	Doellinger-V, Ngo, Doellinger-C, Manes-V, Manes-M, Schlosser-perrin
VACWR087	G9R	Myristoylated protein G9, part of EFC, also role in syncytium formation										MPXV-ZRE_79	H10R	LSDV059	Doellinger-V, Ngo, Doellinger-C, Chung, Gershon, Resch, Manes-V, Manes-M, Schlosser-perrin, Matson
VACWR088	L1R	Envelope protein, probably involved in virus attachment and entry. Associates with EFC.										MPXV-ZRE_80	N1R	LSDV060	Consensus except Zachertowska
VACWR089	L2R	Early protein involved in virion morphogenesis, participates in formation of crescent membranes in factories											N2R		Doellinger-V, Doellinger-C
VACWR090	L3L	Might be required for transcription of early genes										MPXV-ZRE_82	N3L	LSDV062	Consensus except Zachertowska
VACWR091	L4R	Major core structural protein VP8 (25 kDa)									M058R	MPXV-ZRE_83	N4R	LSDV063	Consensus
VACWR092	L5R	Envelope protein part of EFC. Plays role in syncytium formation.										MPXV-ZRE_84	N5R	LSDV064	Doellinger-V, Ngo, Doellinger-C, Chung, Gershon, Resch, Manes-V, Manes-M, Schlosser-perrin, Matson
VACWR093	J1R	Late protein, part of complex required for early morphogenesis. J1 required for DNA packaging during IV formation									M060R	MPXV-ZRE_85	S1R	LSDV065	Consensus
VACWR094	J2R	Thymidine kinase (EC 2.7.1.21)												LSDV066	Doellinger-V, Schlosser-perrin
VACWR095	J3R	Cap-specific mRNA (nucleoside-2'-O-)-methyltransferase (Poly(A) polymerase regulatory subunit) (Poly(A) polymerase small subunit) (PAP-S) (VP39)										MPXV-ZRE_87	O1R	LSDV068	Consensus except Zachertowska
VACWR096	J4R	DNA-directed RNA polymerase 22 kDa subunit (EC 2.7.7.6)										MPXV-ZRE_88	O2R	LSDV069	Consensus except Zachertowska
VACWR097	J5L	Envelope protein part of EFC. Plays role in syncytium formation.											O3L	LSDV070	Doellinger-V, Ngo, Doellinger-C, Gershon, Resch, Manes-V, Schlosser-perrin, Matson
VACWR098	J6R	DNA-directed RNA polymerase 147 kDa polypeptide (EC 2.7.7.6)									M068R	MPXV-ZRE_90	O4R	LSDV071	Consensus
VACWR099	H1L	Dual specificity protein phosphatase (EC 3.1.3.-) (EC 3.1.3.48) (Late protein H1)										MPXV-ZRE_91	J1L	LSDV072	Consensus except Zachertowska
VACWR100	H2R	Envelope protein part of EFC. Plays role in syncytium formation.										MPXV-ZRE_92	J2R	LSDV073	Doellinger-V, Ngo, Doellinger-C, Chung, Gershon, Resch, Manes-V, Manes-M, Schlosser-perrin, Matson
VACWR101	H3L	Immunodominant envelope protein p35 (Ag35) (Virion envelope protein p35), binds heparan sulfate, may have role in attachment.									M071L	MPXV-ZRE_93	J3L	LSDV074	Consensus
VACWR102	H4L	RNA polymerase-associated transcription-specificity factor (Protein RAP94)									M072L	MPXV-ZRE_94	J4L	LSDV075	Consensus
VACWR103	H5R	Viral late gene transcription factor 4 (VLTF-4)										MPXV-ZRE_95	J5R	LSDV076	Doellinger-V, Ngo, Doellinger-C, Gershon, Yoder, Resch, Manes-V, Manes-M, Schlosser-perrin, Matson
VACWR104	H6R	DNA topoisomerase 1 (EC 5.99.1.2) (DNA topoisomerase I) (Late protein H7)										MPXV-ZRE_96	J6R	LSDV077	Doellinger-V, Ngo, Doellinger-C, Chung, Gershon, Resch, Manes-V, Manes-M, Schlosser-perrin, Matson
VACWR105	H7R	Contributes to crescent formation and immature IV formation, not incorporated into virions											J7R	LSDV078	Doellinger-V, Ngo, Doellinger-C, Schlosser-perrin
VACWR106	D1R	mRNA-capping enzyme large subunit [Includes: Polynucleotide 5'-triphosphatase (mRNA 5'-triphosphatase) (TPase); mRNA guanylyltransferase(GTP--RNA guanylyltransferase) (GTase), early txn termination factor large subunit]										MPXV-ZRE_98	E1R	LSDV079	Consensus except Zachertowska
VACWR107	D2L	Late protein, part of complex required for early virion morphogenesis.										MPXV-ZRE_99	E2L	LSDV080	Consensus except Zachertowska
VACWR108	D3R	Late protein, part of complex required for early virion morphogenesis.										MPXV-ZRE_100	E3R	LSDV081	Consensus except Zachertowska
VACWR109	D4R	Uracil-DNA glycosylase (UDG)											E4R		Doellinger-V, Ngo, Doellinger-C
VACWR110	D5R	Primase, roles in initiation of DNA replication or lagging-strand synthesis. Interacts with A20.											E5R	LSDV083	Doellinger-V, Ngo, Doellinger-C, Manes-V, Schlosser-perrin
VACWR111	D6R	Early transcription factor 70 kDa subunit (EC 3.6.4.-) (ATP-dependent helicase VETFS) (VETF small subunit)										MPXV-ZRE_103	E6R	LSDV084	Consensus except Zachertowska
VACWR112	D7R	DNA-directed RNA polymerase 18 kDa subunit (EC 2.7.7.6)										MPXV-ZRE_104	E7R	LSDV085	Doellinger-V, Ngo, Doellinger-C, Chung, Gershon, Manes-V, Manes-M, Schlosser-perrin, Matson
VACWR113	D8L	Binds to chondroitin sulfate on the cell surface to provide virion attachment to target cell (Carbonic anhydrase homolog)										MPXV-ZRE_105	E8L		Doellinger-V, Ngo, Doellinger-C, Chung, Gershon, Yoder, Resch, Manes-V, Manes-M, Matson
VACWR114	D9R	mRNA-decapping enzyme required for the removal of the 5'-end m7GpppN cap tethered to viral and host mRNAs											E9R		Doellinger-V, Ngo, Doellinger-C
VACWR115	D10R	mRNA-decapping protein D10 (EC 3.1.3.-)											E10R		Doellinger-V, Ngo, Doellinger-C
VACWR116	D11L	Nucleoside triphosphatase I (EC 3.6.1.15) (Factor X) (Nucleoside triphosphate phosphohydrolase I) (NPH I)									M086L	MPXV-ZRE_108	E11L	LSDV088	Consensus
VACWR117	D12L	mRNA-capping enzyme small subunit (mRNA (guanine-N(7)-)-methyltransferase)(mRNA cap methyltransferase, early txn termination factor small subunit)										MPXV-ZRE_109	E12L	LSDV089	Consensus except Zachertowska
VACWR118	D13L	Rifampicin resistance protein (62 kDa protein), virion assembly scaffold										MPXV-ZRE_110	E13L	LSDV090	Doellinger-V, Ngo, Doellinger-C, Chung, Gershon, Resch, Manes-V, Manes-M, Schlosser-perrin, Matson
VACWR119	A1L	Late transcription factor VLTF-2 (Trans-activator protein A1)											A1L	LSDV091	Doellinger-V, Ngo, Doellinger-C, Manes-V, Schlosser-perrin
VACWR120	A2L	Late transcription factor VLTF-3 (Trans-activator protein A2)											A2L		Doellinger-V, Ngo, Doellinger-C, Manes-V
VACWR121	A2.5L	Late protein, probably participates in disulfide bond formation (thiol-transer protein between E10 and G4).										MPXV-ZRE_113	A3L	LSDV093	Doellinger-V, Ngo, Doellinger-C, Chung, Gershon, Resch, Manes-V, Manes-M, Schlosser-perrin, Matson
VACWR122	A3L	Major core protein P4b (Virion core protein P4b)									M092L	MPXV-ZRE_114	A4L	LSDV094	Consensus
VACWR123	A4L	39 kDa virion core protein									M093L	MPXV-ZRE_115	A5L	LSDV095	Consensus
VACWR124	A5R	DNA-directed RNA polymerase 19 kDa subunit (EC 2.7.7.6)										MPXV-ZRE_116	A6R	LSDV096	Consensus except Zachertowska
VACWR125	A6L	Essential role in immature virion (IV) to mature virion (MV) transition, Inferred from homology. ; Meng et al. 2007									M095L	MPXV-ZRE_117	A7L	LSDV097	Doellinger-V, Ngo, Doellinger-C, Chung, Gershon, Manes-V, Manes-M, Schlosser-perrin, Matson, Zachertowska
VACWR126	A7L	Early transcription factor 82 kDa subunit (VETF large subunit)									M096L	MPXV-ZRE_118	A8L	LSDV098	Consensus
VACWR127	A8R	Intermediate transcription factor 3 small subunit (VITF-3 32 kDa subunit)											A9R		Doellinger-V, Ngo, Doellinger-C
VACWR128	A9L	Envelope protein. Required for an early step in virion morphogenesis										MPXV-ZRE_120	A10L		Doellinger-V, Ngo, Doellinger-C, Chung, Gershon, Resch, Manes-V, Manes-M, Matson
VACWR129	A10L	Major core protein P4a (Virion core protein P4a) [Cleaved into: Core protein P4a; 9 kDa peptide (9K); 23 kDa protein (23K)]									M099L	MPXV-ZRE_121	A11L	LSDV101	Consensus
VACWR130	A11R	Required for viral crescent formation early during virus morphogenesis. Interacts with A32										MPXV-ZRE_122	A12R	LSDV102	Doellinger-V, Ngo, Doellinger-C, Gershon, Resch, Manes-V, Manes-M, Schlosser-perrin, Matson
VACWR131	A12L	20 kDa virion core protein that undergoes proteolytic processing during the immature virion (IV) to mature virion (MV) transition.										MPXV-ZRE_123	A13L	LSDV103	Doellinger-V, Ngo, Doellinger-C, Gershon, Yoder, Resch, Manes-V, Manes-M, Schlosser-perrin, Matson
VACWR132	A13L	Membrane protein essential for the encapsidation of DNA into immature virions (IV) and the subsequent maturation of IV into mature virions (MV)										MPXV-ZRE_124	A14L	LSDV104	Consensus except Zachertowska
VACWR133	A14L	Envelope protein, major component of MV membrane. Essential for membrane biogenesis. Required, together with A17.										MPXV-ZRE_125	A15L	LSDV105	Consensus except Zachertowska
VACWR134	A14.5L	Membrane protein, enhances virulence in vivo, probably involved in counteracting host defenses.													Doellinger-V
VACWR135	A15L	Late protein, part of large complex required for early virion morphogenesis, participating in formation of virosomes and incorporation of virosomal contents into nascent immature virions.Required for VPK2 stability and kinase activity.										MPXV-ZRE_126	A16L	LSDV107	Consensus except Zachertowska
VACWR136	A16L	Envelope protein part of EFC responsible for the virus membrane fusion with host cell membrane during virus entry. Also plays a role in cell-cell fusion (syncytium formation).										MPXV-ZRE_127	A17L	LSDV108	Doellinger-V, Ngo, Doellinger-C, Chung, Gershon, Yoder, Manes-V, Manes-M, Schlosser-perrin, Matson
VACWR137	A17L	Envelope protein participaing in virus morphogenesis, interacts with A14. Needed for an early step in viral crescent membrane formation by interacting with D13 scaffold protein. Its interaction with D13 scaffold protein leads to the formation of rigid, crescent-shaped membranes that assemble around the cytoplasmic virus factory. Membrane anchor for the protein A27. A17-A27 virus envelope protein …										MPXV-ZRE_128	A18L	LSDV109	Consensus except Zachertowska
VACWR138	A18R	Transcript release DNA helicase (EC 3.6.4.-) (56 kDa abortive late protein). Interacts with G2.										MPXV-ZRE_129	A19R	LSDV110	Doellinger-V, Ngo, Doellinger-C, Chung, Gershon, Resch, Manes-V, Manes-M, Schlosser-perrin, Matson
VACWR139	A19L	Protein A19, Inferred from homology.											A20L	LSDV111	Doellinger-V, Ngo, Doellinger-C, Gershon, Resch, Manes-V, Schlosser-perrin, Matson
VACWR140	A21L	Envelope protein part of the entry-fusion complex responsible for the virus membrane fusion with host cell membrane during virus entry										MPXV-ZRE_131	A21L	LSDV113	Doellinger-V, Ngo, Doellinger-C, Chung, Gershon, Resch, Manes-V, Manes-M, Schlosser-perrin, Matson
VACWR141	A20R	DNA polymerase processivity factor component A20 together with D4.											A22R		Doellinger-V, Ngo, Doellinger-C, Matson
VACWR142	A22R	DNA holliday junction resolvase during DNA replication by cleaving concatemer junctions.									M112R		A23R		Doellinger-V, Ngo, Doellinger-C, Chung, Manes-V, Zachertowska
VACWR143	A23R	Intermediate transcription factor 3 large subunit (VITF-3)											A24R		Doellinger-V, Ngo, Doellinger-C, Manes-V
VACWR144	A24R	DNA-directed RNA polymerase 132 kDa polypeptide (EC 2.7.7.6)										MPXV-ZRE_135	A25R	LSDV116	Consensus except Zachertowska
VACWR145	7 kDa ATI protein	7 kDa A-type inclusion protein fragment. Predicted protein.													Doellinger-V
VACWR146	17 kDa ATI protein	17 kDa A-type inclusion protein fragment. Predicted protein													Doellinger-V
VACWR147	27 kDa ATI protein	27 kDa A-type inclusion protein. Predicted protein													Doellinger-V, Ngo
VACWR148	A25L	84 kDa A-type inclusion protein (ATI)											A26L		Doellinger-V, Ngo, Doellinger-C, Chung, Gershon, Resch, Matson
VACWR149	A26L	Bridges MV with A25. Prevents direct virus-cell fusion mechanism. Anchored to MV membrane via -S-S- bonding with A27. Interacts with A17, A25, A27, host Laminin.										MPXV-ZRE_138	A27L		Doellinger-V, Ngo, Doellinger-C, Chung, Gershon, Resch, Manes-V, Manes-M, Matson
VACWR150	A27L	"14 kDa fusion protein": Structural protein involved in envelopment of mature virion (MV) to form wrapped virion (WV). Covalent homohexamer, interacts with A17, A26.									M115L	MPXV-ZRE_139	A28L	LSDV117	Consensus
VACWR151	A28L	Envelope protein required for virus entry into host cell and for cell-cell fusion (syncytium formation).										MPXV-ZRE_140	A29L	LSDV118	Doellinger-V, Ngo, Doellinger-C, Chung, Gershon, Resch, Manes-V, Manes-M, Schlosser-perrin, Matson
VACWR152	A29L	DNA-directed RNA polymerase 35 kDa subunit (EC 2.7.7.6)										MPXV-ZRE_141	A30L	LSDV119	Consensus except Zachertowska
VACWR153	A30L	Virosomal complex: Required for the association between the dense viroplasm and the viral membranes to form the mature virion (MV). Interacts with G7.										MPXV-ZRE_142	A31L	LSDV120	Consensus except Zachertowska
VACWR153.5	A30.5L	Uncharacterized protein A30.5, Inferred from homology													Ngo
VACWR154	A31R	Inferred from homology.											A32R		Doellinger-V, Ngo, Doellinger-C, Chung
VACWR155	A32L	Putative ATPase involved in viral DNA packaging and virion morphogenesis. Interacts with A11.											A33L	LSDV121	Doellinger-V, Ngo, Doellinger-C, Schlosser-perrin
VACWR156	A33R	EV membrane: Coordinates incorporation of A36 into wrapped EV membranes and production of actin tails. Essential role in efficient cell-to-cell spread										MPXV-ZRE_145	A34R	LSDV122	Doellinger-V, Ngo, Doellinger-C, Yoder, Manes-V, Manes-M, Schlosser-perrin
VACWR157	A34R	Required for the envelopment of intracellular viral particles and egress of enveloped virions from infected cell. Interacts with A36 and B5.											A35R	LSDV123	Doellinger-V, Ngo, Doellinger-C, Gershon, Yoder, Schlosser-perrin, Matson
VACWR158	A35R	Mildly affects expression of MHC class II molecules on the surface of host antigen presenting cells (APCs)													Doellinger-V
VACWR159	A36R	Involved in intracellular transport of virions to host cell surface. Participates in formation of actin tails										MPXV-ZRE_148	A37R		Doellinger-V, Ngo, Doellinger-C, Gershon, Manes-V, Manes-M, Matson
VACWR160	A37R	Inferred from homology.											A38R		Doellinger-V, Ngo, Doellinger-C, Gershon, Matson
VACWR161	A37.5	Inferred from homology.											A39R		Doellinger-V, Ngo, Doellinger-C
VACWR162	A38L	Promotes, when overexpressed, the influx of extracellular Ca2+, leading to membrane permeability and host cell necrosis.											A40L	LSDV128	Doellinger-V, Ngo, Doellinger-C, Schlosser-perrin
VACWR163	A39R	Semaphorin-like protein. In WR, intracellular, not secreted as in other vaccinia strains e.g. Copenhagen. In WR is split into two ORFs which are likely to be non-functional. This ORF would encode N-terminal part.											A41R		Doellinger-V, Ngo, Doellinger-C
VACWR164	Semaphorin-like	WR equivalent of semaphorin-like protein, split into two ORFs which are likely non-functional. This ORF encodes C-terminal part.													Doellinger-V, Ngo
VACWR165	A40R	Membrane protein.											A42R		Doellinger-V, Ngo, Doellinger-C, Manes-M
VACWR166	A41L	May interact with cellular chemokines to interfere with chemokine-glycosaminoglycan (GAG) interactions at the cell surface to alter chemotaxis of nearby responsive cells.													Doellinger-V
VACWR167	A42R	Profilin homolog. Participates in either intracellular transport of viral proteins or intercellular spread of the virus. Cellular profilins modulate actin filament dynamics (polymerization and depolymerization) via direct binding to actin through an actin-binding domain as well as by modulation of other actin-binding proteins By similarity. In contrast to cellular homologs, the poxvirus profilins…										MPXV-ZRE_152	A44R		Doellinger-V, Ngo, Doellinger-C, Chung, Gershon, Yoder, Resch, Manes-V, Manes-M, Matson
VACWR168	A43R	Membrane protein											A45R		Doellinger-V, Ngo, Doellinger-C, Manes-V
VACWR169	A43.5	Predicted, uncharacterized protein.													Doellinger-V, Ngo
VACWR170	A44L	3 beta-hydroxysteroid dehydrogenase/Delta 5-->4-isomerase (3-beta-HSD) [Includes: 3-beta-hydroxy-Delta(5)-steroid dehydrogenase (EC 1.1.1.145) (3-beta-hydroxy-5-ene steroid dehydrogenase) (Progesterone reductase); Steroid Delta-isomerase (EC 5.3.3.1) (Delta-5-3-ketosteroid isomerase)]										MPXV-ZRE_155	A47L		Doellinger-V, Ngo, Doellinger-C, Manes-V, Manes-M
VACWR171	A45R	Cu-Zn superoxide dismutase-like protein with no enzymatic activity. Inferred from homology.									M131R	MPXV-ZRE_156	A48R	LSDV131	Consensus except Yoder
VACWR172	A46R	Bcl-2-like protein which disrupts the host immune response by inhibiting the TLR4 signaling pathway leading to NF-kappa-B activation. Targets several host TIR adapters including MYD88, TIRAP, TRIF and TICAM2 thereby blocking NF-kappa-B and TRIF-mediated IRF3 activation.											A49R		Doellinger-V, Ngo, Doellinger-C, Chung, Gershon, Yoder, Manes-V, Matson
VACWR173	A47L	Inferred from homology.											A50L		Doellinger-V, Ngo, Doellinger-C
VACWR174	A48R	Thymidylate kinase (EC 2.7.4.9) (dTMP kinase)											A51R		Doellinger-V, Ngo, Doellinger-C, Manes-V
VACWR175	A49R	BCL2 famly member.											A52R		Doellinger-V, Ngo, Doellinger-C, Manes-V
VACWR176	A50R	DNA ligase (Polydeoxyribonucleotide synthase [ATP])										MPXV-ZRE_160	A53R	LSDV133	Doellinger-V, Ngo, Doellinger-C, Gershon, Resch, Manes-V, Manes-M, Schlosser-perrin, Matson
VACWR177	A51R	Inferred from homology.											A54R	LSDV137	Doellinger-V, Ngo, Doellinger-C, Resch, Manes-V, Schlosser-perrin
VACWR178	A52R	Bcl-2-like protein which targets host toll-like receptor signaling complexes to suppress innate immune response. Interacts with host TRAF6 to activate p38 and subsequently induce the expression of several cytokines such as IL-10. Associates also with host IRAK2 to inhibit NF-kappa-B signaling.											A55R	LSDV150	Doellinger-V, Ngo, Doellinger-C, Schlosser-perrin
VACWR179	A53R	Truncated secreted TNF-receptor-like protein. Predicted to be inactive in WR and COP because of stop codons/frameshifts compared to other poxiviruses.													Doellinger-V
VACWR180	A55R	Kelch repeat and BTB domain-containing protein, probable substrate-specific adapter of CUL3-containing E3 ubiquitin-protein ligases which mediate the ubiquitination and subsequent proteasomal degradation of host target proteins.											A57R	LSDV144	Doellinger-V, Ngo, Doellinger-C, Gershon, Schlosser-perrin, Matson
VACWR181	A56R	Hemagglutinin. Prevents cell to cell fusion by interacting with and directing the viral K2 protein on the host plasma membrane. The A56-K2 complex associates with components of the entry fusion complex (EFC) presumably to avoid superinfection and syncytium formation. Via its interaction with C3/VCP protein, protects the infected cell and probably also the extracellular enveloped virus from comple…										MPXV-ZRE_163	A58R		Doellinger-V, Ngo, Doellinger-C, Yoder, Manes-V, Manes-M
VACWR181.5	A56.5	Uncharacterized protein. Inferred from homology.													Not found ( unanimously)
VACWR182	A57R	Guanylate kinase homolog. Inferred from homology.											A59R		Doellinger-V, Ngo, Doellinger-C
VACWR183	B1R	Serine/threonine-protein kinase 1 (Vaccinia protein kinase 1)											B1R	LSDV139	Doellinger-V, Ngo, Doellinger-C, Resch, Manes-V, Schlosser-perrin
VACWR184	B2R	Inferred from homology.											B2R		Doellinger-V, Ngo, Doellinger-C, Manes-V
VACWR185	B3R	Inferred from homology.													Doellinger-V, Manes-V
VACWR186	B4R	Ankyrin repeat protein (7 ANK repeats). Inferred from homology.											B3R	LSDV012 / LSDV148 / LSDV147	Doellinger-V, Ngo, Doellinger-C, Schlosser-perrin
VACWR187	B5R	Plaque-size/host range protein. Role in dissolution of outermost membrane of extracellular EV to allow virion entry into host cells. Participates also in wrapping mature virions (MV) to form EV.										MPXV-ZRE_167	B4R	LSDV141	Doellinger-V, Ngo, Doellinger-C, Yoder, Manes-V, Manes-M, Schlosser-perrin, Matson
VACWR188	B6R	Inferred from homology.											B5R		Doellinger-V, Ngo, Doellinger-C
VACWR189	B7R	Inferred from homology.										MPXV-ZRE_169	B6R		Doellinger-V, Ngo, Doellinger-C, Gershon, Manes-V, Manes-M, Matson
VACWR190	B8R	Soluble interferon gamma receptor, counteracts the antiviral effects of host IFN-gamma.											B7R	LSDV008	Doellinger-V, Ngo, Doellinger-C, Schlosser-perrin
VACWR191	B9R	Late, evidence at transcript level.											B8R	LSDV003	Doellinger-V, Doellinger-C, Manes-V, Schlosser-perrin
VACWR192	Kelch repeat protein B10	Kelch repeat protein. Inferred from homology.											B9R		Doellinger-V, Doellinger-C
VACWR193	B11R	Inferred from homology.													Doellinger-V
VACWR194	B12R	Probable serine/threonine-protein kinase. Evidence at transcript level.										MPXV-ZRE_172	B11R		Doellinger-V, Ngo, Doellinger-C, Manes-V, Manes-M
VACWR195	B13R	Serine proteinase inhibitor 2 (Serp-2) (Serpin-2). Inhibits the proteolytic activity of interleukin 1-beta converting enzyme (ICE) and ICE-like enzymes. Can also block apoptosis through host tumor necrosis factor (TNF) receptor.									M151R		B12R		Doellinger-V, Ngo, Doellinger-C, Zachertowska
VACWR196	B14R	Protein B14. Contributes to virulence by binding to the host IKBKB subunit of the IKK complex and preventing host NF-kappa-B activation in response to pro-inflammatory stimuli such as TNF-alpha or IL1B.											B13R		Doellinger-C
VACWR197	B15R	Interleukin-1-binding protein. May reduce the host inflammatory response by interacting with inteleukin-1 beta (Il1b) and thus decreasing the association between IL1B and its cellular receptor.											B14R	LSDV001	Doellinger-V, Ngo, Doellinger-C, Schlosser-perrin
VACWR198	B16L	Protein B17 (ORF=B16L!). Inferred from homology.										MPXV-ZRE_175	B15L	LSDV013 /LSDV006	Doellinger-V, Ngo, Doellinger-C, Manes-V, Manes-M, Schlosser-perrin
VACWR199	B18R	Ankyrin repeat protein B18 (6 ANK repeats. Inferred from homology.											B16R		Doellinger-V, Ngo, Doellinger-C
VACWR200	B19R	Soluble interferon alpha/beta receptor. Counteracts the antiviral effects of host IFN-alpha/beta.										MPXV-ZRE_177	B17R	LSDV135	Doellinger-V, Ngo, Doellinger-C, Manes-V, Manes-M, Schlosser-perrin
VACWR201	Unchar prot VACWR201	Uncharacterized protein, predicted single pass membrane protein.													Doellinger-V
VACWR202	Unchar prot VACWR202	Uncharacterized protein, Inferred from homology.													Doellinger-V
VACWR203	Ank-rpt prot VACWR203	Ankyrin repeat protein. Inferred from homology. Corresponds to the C-terminal part of Kelch repeat and BTB domain-containing protein 2 in cowpoxvirus													Doellinger-V
VACWR204	B21R	Inferred from homology. Corresponds to the C-terminal part of cowpoxvirus Kelch repeat and BTB domain-containing protein 2.													Doellinger-V
VACWR204.5	Unchar prot VACWR204.5	Uncharacterized protein, Inferred from homology.													Not found ( unanimously)
VACWR205	B22R, B24R, C12L	Serine proteinase inhibitor 1 (Serp-1) (Serpin-1). Plays a role in mediating viral host range. May act to inhibit a caspase independent form of apoptosis to allow efficient virus replication in infected cells.											B20R	LSDV149	Doellinger-V, Ngo, Doellinger-C, Schlosser-perrin
VACWR206	C13L/B23R	Inferred from homology.											B21R		Doellinger-V, Ngo, Doellinger-C
													Q2L		Doellinger-C
	BORF E	B ORF E (91 aa) unchar. 10.5 kDa protein. In WR complete proteome, not COP complete proteome.													Ngo
	SALFE	Uncharacterized 8.9 kDa (81 aa) protein													Ngo
		Protein C16/B22													Yoder
	A54L	Protein A54, SALFD (90 aa)													Not found ( unanimously)
	B ORF A	Uncharacterized 11.8 kDa (107 aa) protein													Not found ( unanimously)
	B ORF D	Predicted 7.8 kDa (91 aa) protein in Hind II-B													Not found ( unanimously)
	D ORF A	Uncharacterized 9.2 kDa (84 aa) protein													Not found ( unanimously)
	D ORF B	Uncharacterized 8.5 kDa (80 aa) protein													Not found ( unanimously)
	D ORF C	Predicted 7.3 kDa (69 aa) protein in HindIII-D													Not found ( unanimously)
	D ORF D	Uncharacterized 7.9 kDa (72 aa) protein													Not found ( unanimously)
	D ORF E	Uncharacterized 9.3 kDa (80 aa) protein													Not found ( unanimously)
	D ORF F	Uncharacterized 7.7 kDa (69 aa) protein in HindIII-D													Not found ( unanimously)
	D ORF G	Predicted 10.4 kDa (90 aa) protein in HindIII-D													Not found ( unanimously)
	D ORF H	Uncharacterized 7.2 kDa (61 aa) protein													Not found ( unanimously)
	SALFC	Uncharacterized 7.5 kDa (67 aa) protein													Not found ( unanimously)
	SALLA	Unchar. 9.9 kDa (88 aa) protein													Not found ( unanimously)
	SALLB	Uncharacterized 8.6 kDa (76 aa) protein													Not found ( unanimously)
	Unchar7.0 kDa protein	Predicted 7.0 kDa (62 aa) protein in HindIII-D													Not found ( unanimously)
	Unchar7.4 kDa protein	Predicted 7.4 kDa (63 aa) protein													Not found ( unanimously)
	Unchar7.5 kDa protein	Predicted 7.5 kDa (64 aa) protein in HindIII-K													Not found ( unanimously)
