# Supplementary material for: Constitutive proteins of lumpy skin disease virion assessed by next-generation proteomics
Source: J Virol. 2023 Sep 22;97(10):e00723-23. doi: 10.1128/jvi.00723-23 (PMC10617387; doi:10.1128/jvi.00723-23)
Supplement: Table S3 — Relative abundance of viral and host proteins. [file jvi.00723-23-s0003.xlsx]

## Sheet: Sheet1
		Sucrose						Tartrate
	rank	LUMPY	BOS				rank	LUMPY	BOS
	1						1
	100						100
	200						200
	300						300
	400						400
	500						500
	600						600
	700						700
	800						800
	900						900
	1000						1000
	1100						1100
	1200						1200
	1300						1300
	1400						1400
	1500						1500
	1600						1600
	1700						1700
	1800						1800
	1900						1900
	2000						2000
	2041						2041
